# Supplementary material for: Morphometric convergence between Proterozoic and post-vegetation rivers
Source: Nat Commun. 2017 May 26;8:15250. doi: 10.1038/ncomms15250 (PMC5458558; doi:10.1038/ncomms15250)
Supplement: Supplementary Data 1 — Geometric data for the Proterozoic channel forms analysed in this study. [file ncomms15250-s2.xls]

## Sheet: 1. Proterozoic
1.0 Ga Nelson Head Formation, NWT, Canada (abandonment-channel fills)							End-members, average
Ielpi & Rainbird, J. Sediment. Res. 86, 199-216 (2016)
Apparent values		Values corrected to palaeoflow, dip			W:T		W		T		W:T
Width	Thickness	Width	Thickness				24.0043	195.715	0.715583	5.8728	6.55763	62.4628
151.561	5.5444	118.448	1.8963		62.4628		75.046		2.62295		33.4975
52.3056	2.09223	40.8779	0.715583		57.1253
166.457	4.43552	38.8587	1.51704		25.6149
160.264	6.56959	128.329	2.24693		57.1129
44.4179	5.14687	37.1248	1.76033		21.0897
85.1536	3.55678	71.172	1.21649		58.5059
64.3568	3.61955	24.0043	1.23796		19.3902
102.969	4.85733	85.9631	4.85733		17.6976
63.2637	4.06188	26.6363	4.06188		6.55763
212.775	5.8728	195.715	5.8728		33.3256
90.4444	3.80801	87.4438	3.80801		22.9631
47.5578	2.28481	45.98	2.28481		20.1242
1.2 Ga Stoer Group, Scotland, UK (active-channel fills)							End-members, average
Ielpi et al. Precambrian Res. 281, 291-311 (2016)
Apparent values		Values corrected to palaeoflow, dip			W:T		W		T		W:T
Width	Thickness	Width	Thickness				45.7118	1276.24	0.719257	19.0736	19.5363	205.082
156.795	5.84158	155.936	1.99794		78.0485		247.708		4.37675		58.961
116.732	5.84158	116.093	1.99794		58.1063
120.031	6.38679	119.374	2.18441		54.6481
171.72	7.00989	171.694	2.39752		71.6131
148.94	11.6053	148.917	3.96923		37.5178
148.154	16.1228	148.131	5.51431		26.8631
118.303	2.88184	118.285	0.985649		120.007
406.913	22.8211	406.851	7.80527		52.1251
333.7	8.25609	333.649	2.82375		118.158
73.8413	6.54257	73.8301	2.23769		32.9939
45.7188	2.10297	45.7118	0.719257		63.5542
311.233	18.3036	311.186	6.2602		49.7086
190.888	6.3089	156.366	2.15777		72.4664
133.7	8.25609	109.521	2.82375		38.7855
196.229	10.0475	160.742	3.43645		46.7755
82.4823	5.84158	67.5656	1.99794		33.8177
134.171	8.56765	109.907	2.93031		37.5069
122.702	8.48976	100.512	2.90367		34.6155
135.428	9.03497	110.936	3.09014		35.9
131.815	4.36171	107.976	1.49179		72.3802
157.581	6.54257	129.082	2.23769		57.6856
220.267	10.2033	180.432	3.48973		51.7038
80.4399	4.90692	65.8925	1.67827		39.2622
61.7439	2.88184	50.5777	0.985649		51.3141
230.636	16.5901	188.926	5.67414		33.296
117.518	7.24355	96.2648	2.47744		38.8566
161.665	5.6858	132.429	1.94466		68.0986
222.624	10.9043	182.363	3.72948		48.8976
169.678	12.5399	138.992	4.2889		32.4073
238.02	8.72342	73.5524	2.98359		24.6523
249.332	8.10032	77.0479	2.77047		27.8104
195.13	6.46468	60.2984	2.21105		27.2714
180.204	8.33398	55.6862	2.85039		19.5363
754.281	14.4871	740.423	4.95488		149.433
675.727	20.6402	663.312	7.05938		93.9618
402.514	10.7485	395.118	3.6762		107.48
302.435	23.7557	296.879	8.12494		36.5392
204.713	9.34652	200.952	3.1967		62.8624
304.163	15.967	298.575	5.46103		54.6738
122.545	7.00989	120.294	2.39752		50.1741
156.167	10.5927	153.297	3.62293		42.3131
137.156	7.94454	134.636	2.71719		49.5498
566.85	20.6402	556.435	7.05938		78.8222
224.038	6.69834	219.922	2.29097		95.995
524.745	20.4845	515.104	7.0061		73.5222
371.249	12.6957	364.428	4.34218		83.9274
222.467	9.19075	218.379	3.14342		69.4719
348.311	15.4996	341.912	5.30119		64.4971
103.692	6.3089	81.7105	2.15777		37.868
156.324	8.56765	123.185	2.93031		42.0382
231.422	17.8363	182.363	6.10037		29.8938
183.032	9.58019	144.231	3.27662		44.0184
93.3229	4.20594	73.5394	1.43851		51.1218
164.808	7.00989	129.87	2.39752		54.1684
66.3001	6.15313	52.2452	2.10449		24.8255
155.067	3.73861	122.194	1.27868		95.5629
74.9411	5.91946	59.0544	2.02458		29.1688
400.314	7.00989	353.456	2.39752		147.426
537.156	23.4442	474.281	8.01839		59.1492
150.825	5.14059	133.17	1.75818		75.7431
269.756	16.0449	238.181	5.48767		43.4029
371.249	4.67326	327.793	1.59835		205.082
384.603	16.1228	339.585	5.51431		61.5825
371.406	22.9769	327.932	7.85855		41.7293
358.052	19.2383	316.141	6.57987		48.0467
452.789	11.2158	413.643	3.83604		107.831
73.9984	5.53003	67.6009	1.89138		35.7416
1397.01	45.9537	1276.24	15.7171		81.2005
562.608	12.3841	513.968	4.23563		121.344
349.254	13.864	319.059	4.74177		67.2869
177.376	9.11286	177.133	3.11678		56.8321
689.866	37.9313	688.921	12.9733		53.1031
406.284	22.0422	405.728	7.53888		53.818
809.269	55.7676	808.16	19.0736		42.3705
660.016	46.4989	659.111	15.9036		41.4442
297.408	16.1228	297	5.51431		53.8599
163.394	10.9822	163.17	3.75612		43.441
192.93	8.56765	192.666	2.93031		65.7493
163.079	9.96962	162.856	3.40981		47.7609
432.993	25.3914	432.4	8.68437		49.7906
159.309	15.266	159.09	5.22127		30.4696
257.816	20.4845	218.641	7.0061		31.2072
462.687	19.4719	392.38	6.65979		58.9178
302.278	14.9544	256.346	5.11472		50.1193
1.6 Ga Ellice Formation, Nunavut, Canada (active-channel fills)							End-members, average
Ielpi & Rainbird, Sedimentology 62, 1950-1977 (2015)
Apparent values		Values corrected to palaeoflow, dip			W:T		W		T		W:T
Width	Thickness	Width	Thickness				5	400	0.5	7	6	57.1429
N/A (corrected in the field)		120	7		17.1429		95.25		3.375		21.2857
		12	2		6
		40	3		13.3333
		20	3		6.66667
		15	1.5		10
		5	0.5		10
		400	7		57.1429
		150	3		50
1.9 Ga Burnside River Formation, Nunavut, Canada (active-channel fills)							End-members, average
Ielpi & Rainbird, Sedimentology 63, 1550-1581 (2016)
Apparent values		Values corrected to palaeoflow, dip			W:T		W		T		W:T
Width	Thickness	Width	Thickness				92.3492	2106.35	5	101.81	9.02848	83.4653
340	60	209.325	5		41.865		766.498		26.1573		37.447
150	7	92.3492	7		13.1927
710	74	632.615	9.65894		65.4953
945	170	876.189	14.8165		59.1361
530	80	491.407	6.97246		70.4784
910	170	843.737	22.1895		38.0243
480	65	445.048	8.4842		52.4561
800	170	741.747	22.1895		33.4279
940	80	871.553	10.4421		83.4653
1215	140	1126.53	18.2737		61.6476
1110	165	668.015	14.3807		46.4522
3500	780	2106.35	101.81		20.689
1100	260	1099.83	67.293		16.3439
815	190	814.876	49.1756		16.5707
580	70	579.205	12.1554		47.6501
700	85	699.041	14.7601		47.3602
1000	145	998.63	25.179		39.6612
690	50	689.054	8.68241		79.3621
780	65	778.931	11.2871		69.0105
1375	130	1373.12	22.5743		60.8266
830	60	828.863	10.4189		79.5538
860	115	858.821	19.9695		43.0066
310	60	309.575	10.4189		29.7129
600	80	599.178	13.8919		43.1316
650	130	649.109	22.5743		28.7544
490	65	489.328	11.2871		43.3528
980	145	978.657	25.179		38.868
1415	150	1413.06	26.0472		54.25
640	70	639.123	12.1554		52.5795
1240	200	1217.22	34.7296		35.0484
410	70	402.467	12.1554		33.1102
550	80	539.895	13.8919		38.8641
1670	170	1620.39	29.5202		54.891
720	60	698.613	10.4189		67.0525
1260	115	921.506	29.7642		30.9602
330	80	241.347	20.7055		11.6562
720	100	526.575	25.8819		20.3453
1045	115	764.265	29.7642		25.6773
460	140	336.423	36.2347		9.28455
670	105	490.007	27.176		18.0309
835	100	828.776	34.202		24.2318
1000	165	992.546	56.4333		17.5879
600	85	595.528	29.0717		20.4848
1045	190	1037.21	64.9838		15.9611
380	80	377.168	27.3616		13.7846
1455	165	1444.15	56.4333		25.5905
620	115	615.379	39.3323		15.6456
320	50	317.615	17.101		18.5729
670	150	665.006	51.303		12.9623
1380	155	1369.71	53.0131		25.8373
280	90	277.913	30.7818		9.02848
680	75	674.931	25.6515		26.3116
	Entire dataset
	Avg. W:T			47.8989
	St. Dev. W:T			29.3036
	W:T <= 20		n =	23
	20 < W:T <= 40			46
	40 < W:T <= 60			49
	60 < W:T <= 80			24
	80 < W:T <= 100			6
	100 < W:T <= 120			3
	120 < W:T <= 140			2
	140 < W:T <= 160			2
	160 < W:T <= 180			0
	180 < W:T <= 200			0
	W:T > 200			1
