# Supplementary material for: Morphometric convergence between Proterozoic and post-vegetation rivers
Source: Nat Commun. 2017 May 26;8:15250. doi: 10.1038/ncomms15250 (PMC5458558; doi:10.1038/ncomms15250)
Supplement: Supplementary Data 2 — Geometric data, compiled from literature, for the Ordovician-Pleistocene channel forms analysed in this study. [file ncomms15250-s3.xls]

## Sheet: 2. Ord-Pleist
									Legend
Unit	Age	Width	Thickness	Type	Code	Reference			W	T		Precise value, point
									Min W	Min T		Range values, rectangle
Braided and straight channels									Max W	Max T
Tassili N'Ajeer Sdt	Ord	60	3	abn	br1	1			Min W	Min T		Range values, envelope
		700	30						Max W	Max T
Old Red Sdt	Dev	70	1.2	abn	br2	2
Boss Point Fm	Carb	2	0.5	act	br3	3				abn		Abandoned-channel fill
		89	10			4
Little River Fm	Carb	14	2.4	act	br4	5				act		Active-channel fill
		260	6
Esplugafreda Fr	Pal	4	0.4	act	br5	6
		37	5.5
Alternating braided and meadering channels, wandering channels
Beaufort Grp	Per	25	1	act	bm1a	7
		300	10
		100	3.5	abn	bm1b	8
		300	7
		42	3	act	bm1c	9
		120	7
		250	5
Sunda Shelf	Pleist	600	25	act	bm2a	10
		320	15	act	bm2b
		600	32
		75	8	act	bm2c
		320	20
		300	15	act	bm2d
		1300	30
Meandering and anastomosing channels
Gypsy Sst	Carb	46	2	abn	md1	11
		200	6
Joggins Fm	Carb	1.8	1.2	act	md2	12
		60	7.5
German Creek Fm	Per	90	2	act	md3	13
		170	15
Scalby Fm	J	10	0.7	abn	md4a	14
		40	2.5
		40	2	abn	md4b
		20	1.5
		70	6
Antlers Fm	K	320	10	abn	md5	15
Tuscaloosa Fm	K	1200	15	abn	md6	16
		2600	20
Straight Cliffs Fm	K	75	5	act	md7a	17
		125	8
		24	1.3	act	bm7b	18
		124	2.7
		18	1.2	act	bm7c
		98	3.6
Dinosaur Park Fm.	K	30	5	abn	md8	19
		165	25
Java Sea	Oli-Mio	50	1	act	md9	20
		150	5
Piedmont, fluvial-fan, delta-top and splay-feeder channels
Trentishoe Fm	Dev	5	0.5	act	pd1	21
		200	1.5
Joggins Fm	Carb	1.8	1	act	pd2	12
		65	5.5
Organ Rock Fm	Per	10	1.5	act	pd3	22
		300	8
Blomidon rbd	Tr	6	1	act	pd4	23
		30	3
Ivishak Sst	Tr	100	1	act	pd5	24
		500	3	abn		25
Salt Wash Mbr	J	24	1.3		pd6a	26
		281	7.2
		149	5.8	act	pd6b
		1200	18
		15	1.5	act	pd6c	27
		400	4.7
Notom Delta	K	39.61	1.68	abn	pd7a	28
		34.73	1.52
		30.49	1.38
		34.27	1.51
		23	1.7	abn	pd7b	29
		59	2.9
		35	2	abn	pd7c
		89	3.4
		32	2	abn	pd7d
		81	3.4
		47	3.5	abn	pd7e
		60	4.1
Almazan Basin	Pal	500	5	act	pd8a	30
		3000	15
		50	1	act	pd8b
		500	6
		1.5	1.6	act	pd8c
		50	3.5
Escanilla Fm	Eo	75	5	act	pd9	31
		150	10
Scala Dei Grp	Eo-Oli	8.5	2.8	act	pd10	32
		155	5.4
Caspe Fm	Oli-Mio	9.5	2	act	pd11	33
		32	4
		32	4.5
		18	3.5
		28	4
		43	6
		31	9
		36.5	7
		8	3
		33.6	4
		37.5	8
		44	4
		48	6
		30.5	6
		84	15
		42	10
		32.85	4.5
		17	3
		24.5	5
		16	4.5
Jarillal Fm	Mio	1	0.2	abn	pd12	34
		3	0.5
Huesca & Luna fans	Mio	8	1.5	act	pd13a	35
		78	3.5
		6	0.4	act	pd13b
		89	1.9
		0.5	0.6	act	pd13c
		7	1
Supplementary references
1	Girard, F., Ghienne, J.-F. & Rubino, J.-L. in Glaciogenic Reservoirs and Hydrocarbon Systems (eds. Huuse, M., Redfern, J., Le Heron, D. P., Dixon, R. J., Moscariello, A. & Craig, J.) 355-379 (Geological Society of London, Special Publication 368, 2012).
2	Owen, G. Senni beds of the Devonian Old Red Sandstone, Dyfed, Wales: anatomy of a semi-arid floodplain. Sedim. Geol. 95, 221-235 (1995).
3	Browne, G. H. & Plint, A. G. Alternating braidplain and lacustrine deposition in a strike-slip setting: the Pennsylvanian Boss Point Formation of the Cumberland Basin, Maritime Canada. J. Sedim. Res. B64, 40-59 (1994).
4	Ielpi, A., Gibling, M. R., Bashforth, A. R., Lally, C., Rygel, M. C., Al-Silwadi, S. Role of vegetation in shaping Early Pennsylvanian braided rivers: Architecture of the Boss Point Formation, Atlantic Canada. Sedimentology 61, 1659-1700 (2014).
5	Calder, J. H., Rygel, M. C., Ryan, R. J., Falcon-Lang, H. J. & Hebert, B. L. Stratigraphy and sedimentology of early Pennsylvanian red beds at Lower Cove, Nova Scotia, Canada: the Little River Formation with redefnition of the Joggins Formation. Atl. Geol. 41, 143-167 (2005).
6	Dreyer, T. in Alluvial Sedimentation (eds. Marzo, M. & Puigdefábregas, C.) 337-362 (International Association of Sedimentologists, Special Publication 17, 1993).
7	Turner, B. R. in Fluvial Sedimentology (ed. A. D. Miall) 831-848 (Canadian Society of Petroleum Geologists, Memoir 5, 1978).
8	Smith, R. M. H. Morphology and depositional history of exhumed Permian point bars in the southwestern Karoo, South Africa. J. Sedim. Petr. 57, 19-29 (1987).
9	Stear, W. M. in Modern and Ancient Fluvial Systems (eds. Collinson, J. D. & Lewin, J.) 405-420 (International Association of Sedimentologists, Special Publication 6, 1983).
10	Alqahtani, F. A., Johnson, H D., Jackson, C. A.-L. & Som, M. R. B. Nature, origin and evolution of a Late Pleistocene incised valley-fill, Sunda Shelf, Southeast Asia. Sedimentology 62, 1198-1232 (2015).
11	Doyle, J. D. & Sweet, M. L. Three-dimensional distribution of lithofacies, bounding surfaces, porosity, and permeability in a fluvial sandstone--Gypsy Sandstone of Northern Oklahoma. AAPG Bull. 79, 70-95 (1995).
12	Rygel, M. C. & Gibling, M. R. Natura geomorphic variability recorded in a high-accommodation setting: Fluvial architecture of the Pennsylvanian Joggins Formation of Atlantic Canada. J. Sedim. Res. 76, 1230-1251 (2006).
13	Falkner, A. J. & Fielding, C.R. in Alluvial Sedimentation (eds. Marzo, M. & Puigdefábregas, C.) 195-209 (International Association of Sedimentologists, Special Publication 17, 1993).
14	Ielpi, A. & Ghinassi, M. Planform architecture, stratigraphic signature and morphodynamics of an exhumed Jurassic meander plain (Scalby Formation, Yorkshire, UK). Sedimentology 61, 1923-1960 (2014).
15	Hobday, D. K., Woodruff, C. M., Jr. & McBride, M. W. in Recent and Ancient Nonmarine Depositional Environments: Models for Exploration (Ethridge, F. G. & Flores, R. M.) 71-87 (SEPM Special Publication 31, 1981).
16	Werren, E. G. Shew, R. D., Adams, E. R. & Stancliffe, J. in Sandstone Petroleum Reservoirs (eds. Barwis, J. H., McPherson, J. G. & Studlick, J. R. J.) 85-107 (Springer, 1990).
17	Shanley, K. W. & McCabe, P. J. in The Geological Modelling of Hydrocarbon Reservoirs and Outcrop Analogues (eds. Flint, S. S. & Bryant, I. D.) 21-56 (International Association of Sedimentologists, Special Publication 15, 1993).
18	Gooley, J. T., Johnson, C. L. & Pettinga, L. Spatial and temporal variation of fluvial architecture in a proglacial clastic wedge of the Late Cretaceous Western Interior Basin (Kaiparowits Plateau), U.S.A. J. Sedim. Res. 86, 125-147 (2016).
19	Wood, J. M. Alluvial archtiecture of the Upper Cretaceous Judith River Formation, Dinosaur Provincial Park, Alberta, Canada. Can. Petrol. Geol. Bull. 37, 169-181 (1989).
20	Carter, D. C. 3-D seismic geomorphology: Insights into fluvial reservoir deposition and performance, Widuri field, Java Sea. AAPG Bull. 87, 909-934 (2003).
21	Tunbridge, I. P. Facies model for a sandy ephemeral stream and clay playa complex: the Middle Devonian Trentishoe Formation of North Devon, U.K. Sedimentology 31, 697-715 (1984).
22	Cain, S. A. & Mountney, N. P. Spatial and temporal evolution of a terminal fluvial fan system: The Permian Organ Rock Formation, South-east Utah, USA. Sedimentology 56, 1774-1800 (2009).
23	Hubert, J. F. & Hyde, M. G. Sheet-flow deposits of graded beds and mudstones on an alluvial sandflat-playa systems: Upper Triassic Blomidon redbeds, St Mary's Bay, Nova Scotia. Sedimentology 29, 457-474 (1982).
24	Atkinson, C. D., McGowen, J . H., Bloch, S., Lundell, L. L. & Trumbly, P. N. in Sandstone Petroleum Reservoirs (eds. Barwis, J. H., McPherson, J. G. & Studlick, J. R. J.) 7-29 (Springer, 1990).
25	Tye, R. S., Bhattacharya, J. P., Lorsong, J. A., Sindelar, S. T., Knock, D. G., Puls, D. D. & Levinson, R. A. Geology and stratigraphy of fluvio-deltiac deposits of the Ivishak Formation: Applications for development of Prudhoe Bay Field, Alaska. AAPG Bull. 83, 1588-1623 (1999).
26	Robinson, J. W. & McCabe, P. J. Sandstone-body and shale-body dimensions in a braided fluvial system: Salt Wash Sandstone Member (Morrison Formation), Garfield County, Utah. AAPG Bull. 81, 1267-1291 (1997).
27	Owen, A., Nichols, G., Hartley, A. J., Weissmann, G. S. & Scuderi, L. A. Quantification of a distributive fluvial system: the Salt Wash DFS of the Morrison Formation, SW U.S.A. J. Sedim. Res. 85, 544-561 (2015).
28	Wu, C., Bhattacharya, J. P. & Ullah, M. S. Paleohydrology and 3D facies architecture of ancient point bars, Ferron Sandstone, Notom Delta, south-central Utah, U.S.A. J. Sedim. Res. 85, 399-418 (2015).
29	Bhattacharyya, P., Bhattacharya, J. P. & Khan, S. D. Paleo-channel reconstruction and grain size variability in fluvial deposits, Ferron Sandstone, Notom Delta, Hanksville, Utah. Sedim. Geol. 325, 17-25 (2015).
30	Huerta, P., Armenteros, I. & Silva, P. G. Large-scale architecture in non-marine basins: the response to the interplay between accommodation space and sediment supply. Sedimentology 58, 1716-1736 (2011).
31	Bentham, P. A., Talling, P. J. & Burbank, D. W. in Braided Rivers (eds. Best, J. L. & Bristow, C. S.) 177-194 (Geological Society of London, Special Publication 75, 1993).
32	Allen, P. A., Cabrera, Ll., Colombo, F. & Matter, A. Variations in fluvial style on the Eocene-Oligocene alluvial fan of the Scala Dei Group, SE Ebro Basin, Spain. J. Geol. Soc. London 140, 133-146 (1983).
33	Cuevas-Martínez, J. L., Cabrera, Ll., Marcuello, A., Arbués, P., Marzo, M. & Bellmunt, F. Exhumed channel sandstone networks within fluvial fan deposits from the Oligo-Miocene Caspe Formation, South-east Ebro Basin (North-east Spain). Sedimentology 57, 162-189 (2010).
34	Beer, J. A. & Jordan, T. E. The effects of Neogene thrusting on deposition in the Bermejo Basin, Argentina. J. Sedim. Petr. 59, 330-345 (1989).
35	Fisher, J. A., Nichols, G. J., Waltham, D. A. Unconfined flow deposits in distal sectors of fluvial distributary systems: Examples from the Miocene Luna and Huesca Systems, northern Spain. Sedim. Geol. 195, 55-73 (2007).
							J. Sed. Petr. 59, 330-345
							Sed. Geol. 195, 55-73
