# Supplementary material for: Morphometric convergence between Proterozoic and post-vegetation rivers
Source: Nat Commun. 2017 May 26;8:15250. doi: 10.1038/ncomms15250 (PMC5458558; doi:10.1038/ncomms15250)
Supplement: Supplementary Data 3 — Geometric data, compiled from literature, for the modern perennial river cross-sections analysed in this study. [file ncomms15250-s4.xls]

## Sheet: 3. Modern
River/Creek	Width	Depth	Reference
Low-sinuosity rivers
Tonsina	44.196	0.82296	1
Tonsina	52.4256	0.85344
Tonsina	41.148	0.64008
Tonsina	54.864	0.94488
Tonsina	54.5592	1.2192
Tonsina	35.6616	0.54864
Tonsina	58.5216	1.40208
Gakona	60.96	1.18872
Gulkana	152.4	1.00584
Tazlina	108.204	2.31648
Klutina	46.3296	1.49352
Little Tosina	13.716	0.73152
Tonsina	54.864	1.24968
Squirrel	11.5824	0.48768
Bernard	13.716	0.79248
Copper	228.6	7.0104
Tiekel	24.384	0.85344
Stuart	11.2776	0.64008
Lowe	50.9016	1.03632
Maclaren	89.916	1.18872
Hess	27.432	3.5052
Yukon	594.36	8.8392
Tanana	161.544	4.572
Salcha	99.06	2.80416
Chena	68.2752	1.24968
Little Chena	36.576	3.5052
Chena	85.344	2.46888
Tanana	196.596	5.15112
Chatanika	46.3296	1.03632
Medicine	46.6	3.2	2
Athabasca	146	2.3
Crowsnest	30.5	1
Clearwater	49.4	1.1
Little Red Deer	59.4	1.3
Bow	43.9	0.8
Pipestone	35	0.8
Crowsnest	31.1	1.3
Saskatchewan	600	3	3
Afon Lwyd	17	1.8	4
Ceiriog	18	1.8
Ceiriog	19	1.4
Derwert	34	3.1
Glen	25	0.8
Otter	17	0.7
Rookhope	14	1.1
Teign	19	2.5
Trent	5	0.7
Usk	39	2.6
Wyre	19	1.7
Kootenay	104	1.9
Sinu	140	5	5
Halfmoon	9.1	0.4	6
Chalk	11.5	0.5
Crystal	34.1	0.8
East	26	0.9
Tomichi	11.6	0.5
Lake Fork	24.9	0.9
Yampa	53.3	1.6
Little Snake	30.5	1.1
Danube	300	7	7
Danube	450	10
Riwaka	18.5	0.92	8
Motueka	54	1.26
Stanley	17.6	0.63
Wairoa	89.4	2.09
Taylor	18.2	0.89
Wairoa	1137	0.97
Waihopai	60.2	2.81
Branch	252	1.34
Wairau	106	1.43
Wye	93.9	0.36
Wairau	229	0.64
Ribble	11.5	0.75
Clarence	90.8	0.66
Waiau-Uha	1156	0.78
Hurunui	316	0.74
Hurunui	42.9	1.53
Rakaia	1753	0.84
S. Ashburton	137	1.12
Orari	255	0.52
Otekaieke	162	0.42
Hakataramea	390	0.67
Maerewhenna	93.8	1.17
Otematata	244	0.72
Ahuriri	252	0.49
Ohau	109	0.84
Hooker	270	1.13
Irishman	73	0.5
Forks	14.6	0.75
Karanui	90	1.73
Kyeburn	57.8	0.84
Gimmerburn	7.1	0.47
Nobles	21.5	0.94
Pomahaka	57.5	2.11
Fraser	21.7	1.16
Waihopai	14.6	0.97
Lleddam	72.1	2.53
Haast	910	1.57
Hokitika	541	0.84
Grey	124	1.86
Ahaura	375	0.95
Buller	60	1.78
Buller	361	4.5
Inangahua	324	0.8
Maruia	87.4	1.36
Matakitaki	37.9	1.01
Mangles	37.9	1.01
Gowan	37.3	1.17
Buller	23.3	1.17
Glenroy	39.8	1.13
Waimakiriri	1221	0.92
Rangitata	125	2.96
Opuha	171	0.63
Opihi	140	0.87
Hokitika	314	1.49
High-sinuosity rivers
West Prairie	22.9	3.3	2
Athabasca	442	5.3
Freeman	79.9	1.4
Pambina	95.1	5
Little Paddle	23.5	1.4
Lesser Slave	59.4	2.6
East Prairie	38.7	7.2
Beaver	54.3	2.9
Vermillion	18.6	1.1
Kneehils	41.5	1.7
Swan	42.1	3.8
Pembina	79.2	4.2
Paddle	22.9	2
Saint Mary	119	2.3
Bow	43.9	0.8
Willow	34.7	2
Drywood	18	0.6
Coleto	122	7.6	9
Guadalupe	57	7	10
Barwon	40	5	11
Severn	30	1	12
Mississippi	1975	1.6	13
Klondike	87	2	4
Arrow	14	1.3
Eachanig	18	1.4
Irfon	26	1.2
Irfon	29	1.6
Sinu	140	3	5
Sinu	145	3
Little Grizzly	10.4	0.5	6
North Platte	47.2	1
East Inlet	11.9	0.7
Stillwater	7.3	0.3
Fraser	7	0.3
Little Muddy	5.2	0.3
Elk	36.6	1.5
Williams Fork	24.4	1.6
Yampa	83.8	1.9
Little Snake	36.6	1.7
Otter	25.2	1.6	14
Exe	42.7	1.5
Teign	29.4	2.1
Lugg	21.1	1
Pinsley	10.6	0.8
Manifold	17	1.1
Hamps	15	2.1
Churnet	14.4	2
Rye	23	1.9
Wylye	9.6	0.8
Eden	76.5	3.2
Esk	22.9	1.3
Esk	27.7	1.3
Glendaramaken	18.6	1.2
Irthing	32.3	1.3
Kielderburn	28	1.1
Asker	11.6	1.2
Chittern	6.5	0.7
Tomichi	23.5	0.7	15
White	13.7	0.7
Blacks Fork	57.9	1.8
Thomas	36.6	3.4
Assiniboine	200	4.4	16
Okavango	137	4.1	17
Little Smokey	111	3.8	7
N. Saskatchewan	244	7.6
Cobb	44.4	0.69	8
Selwyn	20.6	0.71
Twizel	165	0.48
Maryburn	4.2	0.33
Taieru	17.8	0.86
Loganburn	10.6	0.63
Otapiri	13.5	0.96
Makarewa	28.6	2.47
Butchers	8	0.79
Inangahua	116	2.93
Mataura	14.2	2.24
Mataura	86.7	0.79
Supplementary references
1	Emmett, W. W. The hydraulic geometry of some Alaskan streams south of the Yukon River. USGS Open-File Report 72-0108 (1972).
2	Kellerhals, R. Neill, C. R. & Bray, D. I. Hydraulic and geomorphic characteristics of rivers in Alberta. Alberta Cooperative Research program in Highway and River Engeneering, Report 72-l (1972).
3	Cant, D. J. in Fluvial Sedimentology (ed. A. D. Miall) 627-639 (Candian Society of Petroleum Geologists, Memoir 5, 1978).
4	Church, M. & Rood, K. Catalogue of alluvial river channel regime data. Dept of Geographt, Univ. of British Columbia, (Canada, 1983)
5	Monsalve, G. C. & Silva, E. F. in River Meandering (ed. Elliott, C. M.) 77-88 (Proceedings of Conference on Rivers (1983).
6	Andrews, E. D. Bed-material entrainment and hydraulic geometry of gravel-bed rivers in Colorado. GSA Bull. 95, 371-378 (1984).
7	Lambeek, J. J. P. Haalbaarheidsstudie Grensmaas. Delft Hydraulics, Report 41437, Emmeloord (The Netherlands, 1994).
8	van den Berg, J. H. Prediction of alluvial channel patern of perennial rivers. Geomorphology 12, 259-279 (1995).
9	Morton, R. A. & Donaldson, A. C. Hydrography, morphology and sedimentology of the Guadalupe fluvial-deltaic system. GSA Bull. 89, 1030-1036 (1978).
10	Morton, R. A. & Donaldson, A. C. in Fluvial Sedimentology (ed. A. D. Miall) 773-788 (Candian Society of Petroleum Geologists, Memoir 5, 1978).
11	Taylor, G. & Woodyer, K. D. in Fluvial Sedimentology (ed. A. D. Miall) 257-275 (Candian Society of Petroleum Geologists, Memoir 5, 1978).
12	Thorne, C. R. & Lewin, J. in Adjustment of the Fluvial System (eds. Rhodes, D. D. & Williams, G. P.) 117-137 (Proceedings of the Tenth Annual Geomorphology Symposia, 1979).
13	Winkley, B. R. in Gravel-Bed Rivers (eds. Hey, R. D., Bathurst, J. C. & Thorne, C. R.) 659-681 (Wiley, Chichester, UK, 1982).
14	Hey, R. D. & Thorne, C. R. Stable channels with mobile gravel beds. J. Hydraul. Eng. 112, 671-689 (1986).
15	Williams, G. P. River meanders and channel size. J. Hydrol. 88, 147-164 (1986).
16	Rannie, W. F. in Alluvial Fans: A Field Approach (eds. Rachoki, A. H. & Church, M) 179-193 (Wiley, Chichester, UK, 1990).
17	McCarthy, T. S., Stanistreet, I. G. & Cairncross, B. The sedimentary dynamics of active fluvial channels on the Okavango fan, Botswana. Sedimentology 38, 471-487 (1991).
